# Supplementary material for: Gene-chip studies of adipogenesis-regulated microRNAs in mouse primary adipocytes and human obesity
Source: BMC Endocr Disord. 2011 Mar 22;11:7. doi: 10.1186/1472-6823-11-7 (PMC3070678; doi:10.1186/1472-6823-11-7)
Supplement: Additional file 1 — Significantly upregulated and downregulated miRNAs during the differentiation of both white and brown preadipocytes combined. [file 1472-6823-11-7-S1.XLS]

## Sheet: Regulated miRNAs
miRNAs regulated during adipocyte differentiation (FDR < 10% or less and no FC filter)*
* Data from both cell types (brown and white) combined in order to increase the statistical power
UPREGULATED				DOWNREGULATED
	FC	q-value			FC	q-value
mmu-miR-199b*	2.98164	6.29216		mmu-miR-488*	-1.887	6.07009
mmu-miR-24-1*	2.72581	3.62075		mmu-miR-713	-1.73031	7.44681
mmu-miR-24	2.69682	6.29216		mmu-miR-669c	-1.7258	4.7996
miRPlus_17828	2.65996	0		mmu-miR-34c	-1.60626	0
miRPlus_17892	2.55791	3.62075		mmu-miR-468	-1.57413	0
mmu-miR-501-5p	2.47969	2.02336		miRPlus_17861	-1.55044	7.44681
mmu-miR-222	2.40919	7.44681		mmu-miR-706	-1.54973	3.12701
mmu-miR-485*	2.27	2.02336		mmu-miR-142-5p	-1.50039	0
mmu-miR-125a-3p	2.2361	0		mmu-let-7e	-1.41322	7.44681
mmu-miR-291a-5p	2.23173	5.56425		miRPlus_17841	-1.37042	9.60641
mmu-miR-346	2.19341	0		U6-snRNA-1	-1.32704	4.7996
mmu-miR-145	2.08567	6.29216		mmu-miR-125b-5p	-1.19488	3.12701
mmu-miR-23b	2.08458	5.56425		mmu-miR-298	-1.16712	0
mmu-miR-328	2.077	5.56425		U6-snRNA-2	-1.46684	3.12701
miRPlus_17820	2.05066	4.58629
mmu-miR-27a	2.01829	6.29216
mmu-miR-425*	1.90656	2.02336
mmu-miR-181b	1.90443	9.60641
mmu-miR-330*	1.8954	0
mmu-miR-130b	1.85108	0
mmu-miR-720	1.76555	6.29216
miRPlus_17930	1.74862	6.29216
mmu-miR-124	1.73174	9.60641
mmu-miR-874	1.69753	9.60641
mmu-miR-718	1.63803	0
miRPlus_17856	1.62829	6.29216
mmu-miR-154	1.5653	9.60641
mmu-miR-679	1.56431	0
mmu-miR-381	1.55155	7.44681
mmu-miR-200b	1.5515	5.56425
mmu-miR-744	1.53879	5.56425
mmu-miR-125b-3p	1.53709	2.02336
mmu-miR-490	1.53173	9.60641
mmu-miR-689	1.52492	5.56425
mmu-miR-136	1.5233	9.60641
mmu-miR-433*	1.50519	9.60641
mmu-miR-504	1.50111	2.02336
mmu-miR-503	1.49608	2.02336
mmu-miR-712	1.496	0
mmu-miR-130a	1.46915	9.60641
mmu-miR-501-3p	1.4607	5.56425
mmu-miR-181c	1.4174	6.29216
mmu-miR-296-5p	1.40747	0
mmu-miR-324-3p	1.40429	6.29216
mmu-miR-375	1.38441	2.02336
mmu-miR-714	1.32422	9.60641
mmu-miR-21*	1.28941	0
mmu-miR-214	1.28941	0
miRPlus_17832	1.23826	9.60641
mmu-miR-125a-5p	1.17418	5.56425
mmu-miR-183*	1.09096	9.60641
Some important miRNAs with FDR > 10%
mmu-miR-143	2.12022	25.2325
mmu-miR-21	2.31728	19.7993
