# Supplementary material for: Gene-chip studies of adipogenesis-regulated microRNAs in mouse primary adipocytes and human obesity
Source: BMC Endocr Disord. 2011 Mar 22;11:7. doi: 10.1186/1472-6823-11-7 (PMC3070678; doi:10.1186/1472-6823-11-7)
Supplement: Additional file 2 — Gene ontology analysis of the upregulated and downregulated putative targets of miRNAs. [file 1472-6823-11-7-S2.XLS]

## Sheet: EASE Analysis
1Q up and down using present calls and in TS database ONLY as the background file
Category	Term	Count	%	PValue	Genes	List Total	Pop Hits	Pop Total	Fold Enrichment	Bonferroni	Benjamini	FDR
SP_PIR_KEYWORDS	Transcription	129	0.1979	1.07624e-09	ZFX, NR5A2, SOX4, NEUROG2, NR2C2, EBF1, NCOA1, SIRT1, ZMYND11, PRDM1, ZEB1, BAZ2A, PBX3, ZIC3, NEUROD1, HOXA1, SMARCC1, BCL6, TEAD1, IKZF2, FLI1, THRB, TARDBP, MYBL1, UBP1, SMAD7, GTF2H1, MITF, MYT1, CITED2, CTNND2, PNRC2, HIPK1, AFF4, DACH1, YY1, RERE, A	576	596	4351	1.63497	7.53367e-07	7.53367e-07	1.62304e-06
SP_PIR_KEYWORDS	Transcription regulation	129	0.1979	1.31676e-09	ZFX, NR5A2, SOX4, NEUROG2, NR2C2, EBF1, NCOA1, SIRT1, ZMYND11, PRDM1, ZEB1, BAZ2A, PBX3, ZIC3, NEUROD1, HOXA1, SMARCC1, BCL6, TEAD1, IKZF2, FLI1, THRB, TARDBP, MYBL1, UBP1, SMAD7, GTF2H1, MITF, MYT1, CITED2, CTNND2, PNRC2, HIPK1, AFF4, DACH1, YY1, RERE, A	576	598	4351	1.6295	9.21731e-07	4.60866e-07	1.98575e-06
GOTERM_BP_ALL	GO:0050794~regulation of cellular process	262	0.4018	2.77948e-08	SATB1, ITM2B, SOX4, NEUROG2, RRAS, NR2C2, NCOA1, ZMYND11, SIRT1, MEIS2, PRDM1, ZEB1, SKAP2, PBX3, ZIC3, GREM1, NF1, VAMP2, BCL6, IKZF2, RASSF1, ELAVL1, FLI1, THRB, UBP1, GTF2H1, RHOA, MITF, MYT1, ZIC1, CITED2, CD28, PNRC2, RAP1A, SNRK, TGFBR1, AFF4, DACH1	546	1500	4031	1.28953	0.000112007	0.000112007	5.1694e-05
GOTERM_BP_ALL	GO:0010468~regulation of gene expression	176	0.2699	9.2157e-08	ZFX, SATB1, NR5A2, PUM2, SOX4, NEUROG2, NR2C2, EBF1, NCOA1, SIRT1, ZMYND11, MEIS2, PRDM1, ZEB1, PBX3, BAZ2A, COPS2, ZIC3, NEUROD1, HOXA1, BCL6, SMARCC1, TEAD1, IKZF2, FLI1, THRB, UBP1, MYBL1, TARDBP, SMAD7, GTF2H1, MITF, MYT1, CITED2, CTNND2, CD28, PNRC2,	546	927	4031	1.40169	0.000371324	0.000185679	0.000171397
GOTERM_BP_ALL	GO:0019219~regulation of nucleobase, nucleoside, nucleotide and nucleic acid metabolic process	170	0.2607	1.03574e-07	ZFX, SATB1, NR5A2, SOX4, NEUROG2, NR2C2, EBF1, NCOA1, SIRT1, ZMYND11, MEIS2, PRDM1, ZEB1, COPS2, BAZ2A, PBX3, ZIC3, NEUROD1, CALCR, HOXA1, BCL6, SMARCC1, TEAD1, IKZF2, ELAVL1, FLI1, THRB, MYBL1, TARDBP, UBP1, SMAD7, GTF2H1, MITF, MYT1, CITED2, CTNND2, PNR	546	889	4031	1.41178	0.000417317	0.000139125	0.000192632
GOTERM_BP_ALL	GO:0043283~biopolymer metabolic process	286	0.4387	1.52907e-07	SATB1, SOX4, ABI1, NEUROG2, UVRAG, NR2C2, UBE2B, NCOA1, SFRS7, ZMYND11, SIRT1, CDC25A, MEIS2, ABCA1, PRDM1, ZEB1, PBX3, PAK4, ZIC3, DYRK1A, BCL6, IKZF2, ELAVL1, FLI1, THRB, UBP1, GTF2H1, GALNT1, MITF, MYT1, MAP2K4, DNAJC13, FBXW7, CITED2, CD28, PNRC2, SNR	546	1696	4031	1.24497	0.000616026	0.000154042	0.000284383
GOTERM_BP_ALL	GO:0016070~RNA metabolic process	182	0.2791	1.5354e-07	SATB1, ZFX, NR5A2, SOX4, NEUROG2, NR2C2, EBF1, NCOA1, SIRT1, ZMYND11, SFRS7, MEIS2, ZEB1, PRDM1, PBX3, BAZ2A, COPS2, ZIC3, NEUROD1, CALCR, HOXA1, BCL6, SMARCC1, TEAD1, IKZF2, ELAVL1, FLI1, THRB, UBP1, MYBL1, TARDBP, SMAD7, GTF2H1, MITF, MYT1, DNAJC13, CIT	546	973	4031	1.38095	0.000618576	0.000123746	0.000285561
SP_PIR_KEYWORDS	activator	56	0.0859	2.11141e-07	ZFX, SOX4, NEUROG2, SOX6, EBF3, EBF1, NCOA1, BZW1, NOTCH1, PNN, PPARA, ZEB1, EPAS1, PBX3, NEUROD1, BCL6, PPARG, TEAD1, IKZF2, FLI1, MYBL1, MITF, TBL1XR1, PNRC2, KLF5, DACH1, NFIB, YY1, EYA1, MYB, ARNT, HLTF, SP4, CPEB1, KLF4, GATA6, MTF1, CREB1, MDFIC, NC	576	211	4351	2.00481	0.000147788	4.92651e-05	0.000318414
SP_PIR_KEYWORDS	nucleus	214	0.3282	2.35082e-07	SATB1, SOX4, ABI1, NEUROG2, NR2C2, UBE2B, NCOA1, SFRS7, ZMYND11, SIRT1, MEIS2, PRDM1, ZEB1, PBX3, ZIC3, DYRK1A, BCL6, IKZF2, RASSF1, FLI1, THRB, ATXN1, UBP1, GTF2H1, MITF, MYT1, ZIC1, CAPN7, FBXW7, CITED2, PNRC2, SNRK, AFF4, DACH1, SFRS1, ARID1A, RERE, CB	576	1217	4351	1.32828	0.000164544	4.11384e-05	0.000354517
GOTERM_CC_ALL	GO:0005634~nucleus	257	0.3942	2.45635e-07	SATB1, SOX4, ABI1, NEUROG2, NR2C2, UBE2B, NCOA1, SFRS7, ZMYND11, SIRT1, MEIS2, PRDM1, ZEB1, PBX3, ZIC3, DYRK1A, BCL6, IKZF2, RASSF1, ELAVL1, FLI1, THRB, ATXN1, UBP1, GTF2H1, MITF, RHOA, MYT1, ZIC1, CAPN7, FBXW7, CITED2, PNRC2, SNRK, AFF4, DACH1, STAG2, SF	567	1504	4225	1.27329	0.000156457	0.000156457	0.000365753
GOTERM_BP_ALL	GO:0031323~regulation of cellular metabolic process	182	0.2791	2.31926e-07	ZFX, SATB1, NR5A2, PUM2, SOX4, NEUROG2, NR2C2, EBF1, NCOA1, SIRT1, ZMYND11, MEIS2, ZEB1, PRDM1, PBX3, BAZ2A, COPS2, ZIC3, NEUROD1, CALCR, HOXA1, BCL6, SMARCC1, TEAD1, IKZF2, ELAVL1, FLI1, THRB, UBP1, MYBL1, TARDBP, SMAD7, GTF2H1, MITF, MYT1, CITED2, CTNND	546	978	4031	1.37389	0.000934224	0.000155765	0.000431345
GOTERM_MF_ALL	GO:0003676~nucleic acid binding	193	0.296	2.78916e-07	SATB1, SOX4, NEUROG2, NR2C2, NCOA1, SFRS7, ZMYND11, SIRT1, MEIS2, PRDM1, ZEB1, PBX3, ZIC3, G3BP2, BCL6, IKZF2, ELAVL1, FLI1, THRB, ATXN1, UBP1, GTF2H1, MITF, MYT1, ZIC1, FBXW7, CITED2, DACH1, SFRS1, ARID1A, PDCD4, PRKRIR, RERE, EIF4G3, ZFAND6, ZC3H11A, KL	573	1045	4205	1.35535	0.000464009	0.000464009	0.000469243
GOTERM_BP_ALL	GO:0050789~regulation of biological process	279	0.4279	2.90857e-07	SATB1, ITM2B, SOX4, NEUROG2, RRAS, NR2C2, NCOA1, ZMYND11, SIRT1, MEIS2, PRDM1, ZEB1, SKAP2, PBX3, ZIC3, GREM1, NF1, VAMP2, RNH1, BCL6, NEFM, IKZF2, RASSF1, ELAVL1, FLI1, GJA1, THRB, UBP1, GTF2H1, MITF, RHOA, MYT1, ZIC1, CITED2, CD28, PNRC2, RAP1A, SNRK, T	546	1655	4031	1.24459	0.00117147	0.000167436	0.000540946
GOTERM_BP_ALL	GO:0045449~regulation of transcription	165	0.2531	3.03135e-07	ZFX, SATB1, NR5A2, SOX4, NEUROG2, NR2C2, EBF1, NCOA1, SIRT1, ZMYND11, MEIS2, PRDM1, ZEB1, COPS2, BAZ2A, PBX3, ZIC3, NEUROD1, HOXA1, SMARCC1, BCL6, TEAD1, IKZF2, FLI1, THRB, MYBL1, TARDBP, UBP1, SMAD7, GTF2H1, MITF, MYT1, CITED2, CTNND2, PNRC2, HIPK1, TGFB	546	869	4031	1.40179	0.00122089	0.000152693	0.000563782
GOTERM_BP_ALL	GO:0006350~transcription	167	0.2561	4.53557e-07	ZFX, SATB1, NR5A2, SOX4, NEUROG2, NR2C2, EBF1, NCOA1, SIRT1, ZMYND11, MEIS2, PRDM1, ZEB1, COPS2, BAZ2A, PBX3, ZIC3, NEUROD1, HOXA1, SMARCC1, BCL6, TEAD1, IKZF2, FLI1, THRB, MYBL1, TARDBP, UBP1, SMAD7, GTF2H1, MITF, MYT1, CITED2, CTNND2, PNRC2, HIPK1, TGFB	546	887	4031	1.38999	0.00182617	0.000203072	0.000843541
GOTERM_BP_ALL	GO:0006351~transcription, DNA-dependent	159	0.2439	4.69738e-07	ZFX, SATB1, NR5A2, SOX4, NEUROG2, NR2C2, EBF1, NCOA1, SIRT1, ZMYND11, MEIS2, PRDM1, ZEB1, COPS2, BAZ2A, PBX3, ZIC3, NEUROD1, HOXA1, SMARCC1, BCL6, TEAD1, IKZF2, FLI1, THRB, MYBL1, TARDBP, UBP1, SMAD7, GTF2H1, MITF, MYT1, CITED2, CTNND2, PNRC2, HIPK1, AFF4	546	835	4031	1.40582	0.00189125	0.00017208	0.000873636
GOTERM_BP_ALL	GO:0032774~RNA biosynthetic process	159	0.2439	4.69738e-07	ZFX, SATB1, NR5A2, SOX4, NEUROG2, NR2C2, EBF1, NCOA1, SIRT1, ZMYND11, MEIS2, PRDM1, ZEB1, COPS2, BAZ2A, PBX3, ZIC3, NEUROD1, HOXA1, SMARCC1, BCL6, TEAD1, IKZF2, FLI1, THRB, MYBL1, TARDBP, UBP1, SMAD7, GTF2H1, MITF, MYT1, CITED2, CTNND2, PNRC2, HIPK1, AFF4	546	835	4031	1.40582	0.00189125	0.00017208	0.000873636
GOTERM_BP_ALL	GO:0010467~gene expression	198	0.3037	5.54212e-07	SATB1, SOX4, NEUROG2, NR2C2, NCOA1, SFRS7, ZMYND11, SIRT1, MEIS2, PRDM1, ZEB1, PBX3, ZIC3, BCL6, IKZF2, FLI1, THRB, UBP1, GTF2H1, MITF, MYT1, DNAJC13, CITED2, CD28, PNRC2, TGFBR1, AFF4, DACH1, SFRS1, ARID1A, PRKRIR, RERE, EIF4G3, CBX4, CSTF3, MLLT10, KLF1	546	1097	4031	1.33254	0.00223098	0.000186106	0.00103074
GOTERM_BP_ALL	GO:0065007~biological regulation	295	0.4525	7.14092e-07	SATB1, ITM2B, SOX4, NEUROG2, RRAS, NR2C2, NCOA1, ZMYND11, SIRT1, MEIS2, PRDM1, ZEB1, SKAP2, PBX3, ZIC3, GREM1, NF1, VAMP2, RNH1, BCL6, NEFM, IKZF2, RASSF1, ELAVL1, FLI1, GJA1, THRB, ATXN1, UBP1, GTF2H1, MITF, RHOA, MYT1, ZIC1, CITED2, CD28, PNRC2, RAP1A,	546	1785	4031	1.22012	0.00287366	0.000221344	0.00132809
GOTERM_BP_ALL	GO:0006355~regulation of transcription, DNA-dependent	157	0.2408	7.24334e-07	ZFX, SATB1, NR5A2, SOX4, NEUROG2, NR2C2, EBF1, NCOA1, SIRT1, ZMYND11, MEIS2, PRDM1, ZEB1, BAZ2A, PBX3, ZIC3, NEUROD1, HOXA1, SMARCC1, BCL6, TEAD1, IKZF2, FLI1, THRB, TARDBP, MYBL1, UBP1, SMAD7, GTF2H1, MITF, MYT1, CITED2, CTNND2, PNRC2, HIPK1, AFF4, DACH1	546	827	4031	1.40157	0.00291481	0.000208483	0.00134714
SP_PIR_KEYWORDS	dna-binding	115	0.1764	1.03348e-06	ZFX, SATB1, NR5A2, SOX4, NEUROG2, NR2C2, EBF1, ZMYND11, MEIS2, PRDM1, ZEB1, BAZ2A, PBX3, ZIC3, NEUROD1, BCL6, HOXA1, TEAD1, IKZF2, FLI1, THRB, TARDBP, MYBL1, UBP1, MITF, MYT1, ZIC1, DACH1, YY1, PRKRIR, ARNT, H2AFX, HOXA3, KLF10, NR4A2, KLF4, FOXP1, SIX4,	576	574	4351	1.5134	0.000723173	0.000144677	0.00155854
GOTERM_BP_ALL	GO:0019222~regulation of metabolic process	185	0.2837	2.02516e-06	SATB1, ZFX, NR5A2, PUM2, SOX4, NEUROG2, NR2C2, NCOA1, EBF1, SIRT1, ZMYND11, MEIS2, ZEB1, PRDM1, PBX3, BAZ2A, COPS2, ZIC3, NEUROD1, CALCR, HOXA1, BCL6, SMARCC1, TEAD1, IKZF2, ELAVL1, FLI1, THRB, UBP1, MYBL1, TARDBP, SMAD7, GTF2H1, MITF, MYT1, CITED2, CTNND	546	1027	4031	1.32991	0.0081282	0.000543947	0.00376642
GOTERM_MF_ALL	GO:0030528~transcription regulator activity	117	0.1794	2.90824e-06	ZFX, SATB1, NR5A2, SOX4, NEUROG2, NR2C2, EBF1, NCOA1, SIRT1, MEIS2, ZEB1, COPS2, PBX3, NEUROD1, BCL6, HOXA1, TEAD1, IKZF2, FLI1, THRB, MYBL1, SMAD7, GTF2H1, MITF, MYT1, ZIC1, FBXW7, CITED2, HIPK1, DACH1, YY1, ARID1A, RERE, ARNT, DDX5, HOXA3, NR4A2, KLF4,	573	582	4205	1.47528	0.00482763	0.00241674	0.00489267
SP_PIR_KEYWORDS	phosphoprotein	287	0.4402	5.09925e-06	SOX4, ABI1, GMFB, NCOA1, SFRS7, ZMYND11, SIRT1, CDC25A, ABCA1, ZEB1, SKAP2, VPS54, PAK4, DYRK1A, G3BP2, NF1, VAMP2, BCL6, ITPR1, NEFM, IKZF2, ELAVL1, FLI1, CPD, GJA1, SLMAP, MITF, MAP2K4, CD28, SNRK, SLC4A7, TGFBR1, AFF4, LDHA, DACH1, LYST, SFRS1, ITSN1,	576	1791	4351	1.21047	0.00356312	0.000594737	0.00768971
UP_SEQ_FEATURE	compositionally biased region:Poly-His	13	0.0199	7.85449e-06	NLK, HOXA1, MAF, MEOX2, CBX4, ZIC1, GATA6, HAND1, ZIC3, PLK2, DYRK1A, YY1, AXIN2,	479	22	3438	4.24122	0.0506906	0.0506906	0.0153887
SP_PIR_KEYWORDS	zinc	94	0.1442	1.02612e-05	RNF138, ZFX, NR5A2, EBF3, NR2C2, EBF1, SFRS7, ZMYND11, SIRT1, NR6A1, KCND2, CIT, PPARA, RNF11, ZEB1, PRDM1, BAZ2A, ZIC3, ZFAND5, ADAMTS1, RNF2, BCL6, PPARG, PHF12, PPP3CA, IKZF2, RASSF1, DMD, CPD, THRB, REV3L, DTNA, PRKCD, MYT1, UBR1, MMP14, ZIC1, MATR3,	576	466	4351	1.52373	0.00715714	0.0010256	0.0154734
GOTERM_BP_ALL	GO:0006357~regulation of transcription from RNA polymerase II promoter	55	0.0844	1.30527e-05	NEUROG2, RUNX1, NCOA1, NOTCH1, NR6A1, PPARA, ZEB1, EPAS1, ZIC3, RNF2, NEUROD1, CTNNBIP1, BCL6, HOXA1, PPARG, TEAD1, ETS1, THRB, CNOT7, MITF, CITED2, NRIP1, HIPK1, MTA2, MED12, ARNT, HLTF, CBX4, NTF3, SP4, NR4A2, ARID2, ADRB2, GATA6, FOXP1, MTF1, KLF12, HM	546	228	4031	1.78093	0.0512431	0.00328227	0.0242732
GOTERM_BP_ALL	GO:0006366~transcription from RNA polymerase II promoter	58	0.089	1.31663e-05	NEUROG2, FOXF2, RUNX1, NCOA1, NOTCH1, NR6A1, PPARA, ZEB1, EPAS1, COPS2, ZIC3, RNF2, NEUROD1, CTNNBIP1, HOXA1, BCL6, PPARG, TEAD1, ETS1, THRB, CNOT7, MITF, CITED2, NRIP1, HIPK1, MTA2, MED12, ARNT, HLTF, CBX4, NTF3, SP4, NR4A2, ARID2, ADRB2, GATA6, FOXP1, M	546	245	4031	1.74776	0.0516773	0.00311634	0.0244844
GOTERM_BP_ALL	GO:0006139~nucleobase, nucleoside, nucleotide and nucleic acid metabolic process	206	0.316	1.33456e-05	SATB1, SOX4, NEUROG2, UVRAG, NR2C2, UBE2B, NCOA1, SFRS7, ZMYND11, SIRT1, MEIS2, PRDM1, ZEB1, PBX3, ZIC3, BCL6, IKZF2, ELAVL1, FLI1, THRB, UBP1, GTF2H1, MITF, MYT1, DNAJC13, CITED2, CD28, PNRC2, TGFBR1, AFF4, DACH1, SFRS1, ARID1A, RERE, EIF4G3, CBX4, CSTF3	546	1199	4031	1.26843	0.0523622	0.00298348	0.0248177
GOTERM_MF_ALL	GO:0008270~zinc ion binding	107	0.1641	1.66047e-05	ZFX, RNF138, NR5A2, NR2C2, EBF1, SIRT1, ZMYND11, SFRS7, KCND2, PRDM1, ZEB1, BAZ2A, ZIC3, ZFAND5, BCL6, IKZF2, RASSF1, CPD, THRB, PRKCD, MYT1, ZIC1, ADARB1, MAP3K7IP3, EEA1, YY1, PRKRIR, PAM, RERE, ZFAND6, ZC3H11A, MLLT10, KLF10, MBNL1, NR4A2, KLF4, AEBP2,	573	539	4205	1.45682	0.0272523	0.00916788	0.0279319
GOTERM_BP_ALL	GO:0045935~positive regulation of nucleobase, nucleoside, nucleotide and nucleic acid metabolic process	51	0.0782	1.56966e-05	NEUROG2, EBF3, RUNX1, EBF1, NCOA1, NOTCH1, PPARA, EPAS1, NARG1, ZIC3, ACVR1, NEUROD1, SMARCC1, PPARG, TEAD1, ETS1, THRB, CNOT7, MITF, CITED2, NRIP1, KLF5, ARID1A, MTA2, MED12, ARNT, NTF3, DDX5, NR4A2, ARID2, ADRB2, GATA6, MTF1, KLF12, SIX4, RUNX2, NCOA2,	546	207	4031	1.81895	0.0612986	0.00332382	0.0291892
GOTERM_BP_ALL	GO:0048522~positive regulation of cellular process	92	0.1411	1.60289e-05	ITM2B, NEUROG2, EBF3, CSF1, RUNX1, EBF1, NCOA1, NOTCH1, PPARA, ADRB3, EPAS1, CDKN1B, NARG1, ZIC3, ACVR1, NEUROD1, NF1, SMARCC1, BCL6, PPARG, TEAD1, ETS1, THRB, CNOT7, RHOA, MITF, CITED2, NRIP1, CD28, NRCAM, HIPK1, KLF5, PLK2, BCL2L11, CD4, ARID1A, EDA, CC	546	449	4031	1.51273	0.062555	0.00322465	0.0298071
SP_PIR_KEYWORDS	zinc-finger	76	0.1166	2.18268e-05	RNF138, ZFX, NR5A2, EBF3, NR2C2, EBF1, SFRS7, ZMYND11, NR6A1, CIT, PPARA, RNF11, PRDM1, ZEB1, BAZ2A, ZIC3, ZFAND5, RNF2, BCL6, PPARG, PHF12, IKZF2, RASSF1, DMD, THRB, REV3L, DTNA, PRKCD, MYT1, UBR1, ZIC1, MATR3, KLF5, MAP3K7IP3, EEA1, RNF38, YY1, DTX2, PR	576	362	4351	1.58588	0.0151628	0.00190805	0.0329112
GOTERM_MF_ALL	GO:0003677~DNA binding	143	0.2193	1.9732e-05	ZFX, SATB1, NR5A2, SOX4, NEUROG2, NR2C2, EBF1, NCOA1, SIRT1, ZMYND11, MEIS2, PRDM1, ZEB1, BAZ2A, PBX3, ZIC3, ZFAND5, NEUROD1, HOXA1, SMARCC1, BCL6, TEAD1, IKZF2, FLI1, THRB, TARDBP, MYBL1, UBP1, SMAD7, GTF2H1, MITF, MYT1, ZIC1, FBXW7, CITED2, HIPK1, DACH1	573	772	4205	1.35935	0.0323011	0.00817498	0.0331916
GOTERM_BP_ALL	GO:0045941~positive regulation of transcription	50	0.0767	1.95588e-05	NEUROG2, EBF3, RUNX1, NCOA1, EBF1, NOTCH1, PPARA, EPAS1, NARG1, ZIC3, ACVR1, NEUROD1, SMARCC1, PPARG, TEAD1, ETS1, THRB, CNOT7, MITF, CITED2, NRIP1, KLF5, ARID1A, MTA2, MED12, ARNT, NTF3, DDX5, NR4A2, ARID2, ADRB2, GATA6, MTF1, KLF12, SIX4, RUNX2, NCOA2,	546	203	4031	1.81842	0.0757964	0.00374643	0.0363701
GOTERM_BP_ALL	GO:0048731~system development	157	0.2408	1.97682e-05	SOX4, NEUROG2, TSC1, GPHN, SIRT1, DOCK7, MEIS2, RECK, DLL1, NDEL1, PRDM1, ZEB1, ZIC3, NEUROD1, GREM1, CALCR, NF1, HOXA1, SMARCC1, BCL6, RNH1, TEAD1, NEFM, FLI1, GJA1, THRB, UBP1, LIF, MITF, RHOA, MYT1, ZIC1, DCX, CITED2, CD28, SNRK, TGFBR1, NAV1, NRP1, SE	546	871	4031	1.33077	0.0765758	0.00361466	0.0367593
